# Supplementary material for: HTLV-1 Japanese subgroup in Brazil: phylogenetic and migratory history
Source: Retrovirology. 2025 May 2;22:8. doi: 10.1186/s12977-025-00663-4 (PMC12049011; doi:10.1186/s12977-025-00663-4)
Supplement: Supplementary file 1 — Supplementary material 1. [file 12977_2025_663_MOESM1_ESM.xlsx]

## Sheet: Planilha1
Genbank accession number / Country / State /Ancestry	Genbank accession number from reference sequences and/or outgroups
AB030743_Japan_Kagoshima	J02029_HTLV_1aB_ATK
AB030744_Chile	L36905_HTLV_1aA_BOI
AB030745_Chile	NC_001436_HTLV_1aC_HS35
AB036348_Japan_Kyushu_Kagoshima	AY324785_HTLV_1aC_FrGu1a
AB036349_Japan_Kyushu_Kagoshima	Y16481_HTLV_1aE_Bl1
AB036350_Japan_Kyushu_Kagoshima	DQ235700_HTLV_1aF_BD78883
AB036351_Japan_Kyushu_Kagoshima	JX507077_HTLV_1b_SF26
AB036352_Japan_Kyushu_Kagoshima	L02534_HTLV_1c_Mel5
AB036353_Japan_Kyushu_Kagoshima	KX905203_HTLV_1c_NCP201
AB036354_Japan_Kyushu_Kagoshima
AB211214_Iran
AB211215_Iran
AB211216_Iran
AB211217_Iran
AB211218_Iran
AB211220_Iran
AB471992_Japan_Kakeromajima
AB471993_Japan_Kakeromajima
AB471994_Japan_Kakeromajima
AB471995_Japan_Kakeromajima
AB471996_Japan_Kakeromajima
AB471997_Japan_Kakeromajima
AB471998_Japan_Kakeromajima
AB471999_Japan_Kakeromajima
AB472000_Japan_Kakeromajima
AB472001_Japan_Kakeromajima
AB472002_Japan_Kakeromajima
AB472003_Japan_Kakeromajima
AB472004_Japan_Kakeromajima
AB472005_Japan_Kakeromajima
AB472006_Japan_Kakeromajima
AB472007_Japan_Kakeromajima
AB472008_Japan_Kakeromajima
AB472009_Japan_Kakeromajima
AB472010_Japan_Kakeromajima
AB513134_Japan
AB979451_Japan
AF007751_Argentina
AF007752_Argentina
AF007753_Argentina
AF007754_Argentina
AF007755_Argentina
AF013217_Bolivia
AF013218_Bolivia
AF013219_Bolivia
AF013220_Bolivia
AF013221_Easter_Island
AF014644_Brazil
AF014645_Brazil
AF014646_Brazil
AF014647_Brazil
AF014648_Brazil
AF014649_Brazil
AF014650_Brazil
AF014651_Brazil
AF014652_Brazil
AF014653_Brazil
AF014654_Brazil
AF014655_Brazil
AF014656_Brazil
AF014657_Brazil
AF014658_Brazil
AF014659_Brazil
AF014660_Brazil
AF014661_Brazil
AF014662_Brazil
AF014663_Brazil
AF014664_Brazil
AF014665_Brazil
AF014666_Brazil
AF014667_Brazil
AF014668_Brazil
AF014669_Brazil
AF014670_Brazil
AF121866_Russia
AF121867_Russia
AF121868_Russia
AF121869_Russia
AF124043_Bellona_Island
AF222019_Japan_Hokkaido
AF438765_Japan_Kyushu_Miyazaki
AF438766_Japan_Kyushu_Miyazaki
AY499185_Brazil_Para
AY499186_Brazil_Para
AY499187_Brazil_Para
AY607576_India
AY607577_India
AY607578_India
AY607579_India
AY607580_India
AY607581_India
AY607582_India
AY786205_Argentina
AY786206_Argentina
AY786207_Bolivia
AY786208_Bolivia
AY786209_Chile
AY786210_Chile
AY786211_Chile
AY786212_Chile
AY786213_Chile
AY786214_Chile
AY786215_Peru
AY786216_Jamaica
AY786217_Jamaica
AY786218_Jamaica
AY786219_Jamaica
D82946_Colombia
D82947_Colombia
D82948_Colombia
D82949_Colombia
D82950_Colombia
D82951_Colombia
DQ182413_Argentina
KM023750_Brazil_Mato_Grosso_do_Sul_Okinawa
KM023751_Brazil_Mato_Grosso_do_Sul_Okinawa
KM023752_Brazil_Mato_Grosso_do_Sul_Okinawa
KM023753_Brazil_Mato_Grosso_do_Sul_Okinawa
KM023754_Brazil_Mato_Grosso_do_Sul_Okinawa
KM023755_Brazil_Mato_Grosso_do_Sul_Okinawa
KM023756_Brazil_Mato_Grosso_do_Sul
KM023757_Brazil_Mato_Grosso_do_Sul_Okinawa
KM023758_Brazil_Mato_Grosso_do_Sul_Okinawa
KM023759_Brazil_Mato_Grosso_do_Sul_Okinawa
KM023760_Brazil_Mato_Grosso_do_Sul_Okinawa
KM023761_Brazil_Mato_Grosso_do_Sul_Okinawa
KM023764_Brazil_Mato_Grosso_do_Sul_Okinawa
KM023765_Brazil_Mato_Grosso_do_Sul_Okinawa
KM023766_Brazil_Mato_Grosso_do_Sul_Okinawa
KM023767_Brazil_Mato_Grosso_do_Sul_Okinawa
KM023768_Brazil_Mato_Grosso_do_Sul
KM023769_Brazil_Mato_Grosso_do_Sul_Okinawa
LC185240_Japan
LC185242_Japan
LC192254_Japan
LC192255_Japan
LC192256_Japan
LC192257_Japan
LC192258_Japan
LC192259_Japan
LC192260_Japan
LC192261_Japan
LC192262_Japan
LC192263_Japan
LC192264_Japan
LC192501_Japan
LC209958_Japan
LC209959_Japan
LC209960_Japan
LC209961_Japan
LC209962_Japan
LC209963_Japan
LC209964_Japan
LC209965_Japan
LC209966_Japan
LC209968_Japan
LC209969_Japan
LC209970_Japan
LC209971_Japan
LC209972_Japan
LC209973_Japan
LC209974_Japan
LC209975_Japan
LC209976_Japan
LC209977_Japan
LC209978_Japan
LC209979_Japan
LC209980_Japan
LC209981_Japan
LC209982_Japan
LC209983_Japan
LC209984_Japan
LC209985_Japan
LC209986_Japan
LC209987_Japan
LC209988_Japan
LC209989_Japan
LC209990_Japan
LC209991_Japan
LC209992_Japan
LC209993_Japan
LC209994_Japan
LC209995_Japan
LC209996_Japan
LC209997_Japan
LC209998_Japan
LC209999_Japan
LC210000_Japan
LC210001_Japan
LC210002_Japan
LC210003_Japan
LC210004_Japan
LC210005_Japan
LC210006_Japan
LC210007_Japan
LC210008_Japan
LC210009_Japan
LC210010_Japan
LC210011_Japan
LC210012_Japan
LC210013_Japan
LC210014_Japan
LC210015_Japan
LC210016_Japan
LC210017_Japan
LC210018_Japan
LC210019_Japan
LC210020_Japan
LC210021_Japan
LC210022_Japan
LC210023_Japan
LC210024_Japan
LC210025_Japan
LC210026_Japan
LC210027_Japan
LC210028_Japan
LC210029_Japan
LC210030_Japan
LC210031_Japan
LC210032_Japan
LC210033_Japan
LC210034_Japan
LC210035_Japan
LC210036_Japan
LC210037_Japan
LC210038_Japan
LC210039_Japan
LC210040_Japan
LC210041_Japan
LC210042_Japan
LC210043_Japan
LC210044_Japan
LC210045_Japan
LC210046_Japan
LC210047_Japan
LC210048_Japan
LC210049_Japan
LC210050_Japan
LC210051_Japan
LC210052_Japan
LC210053_Japan
LC210054_Japan
LC210055_Japan
LC210056_Japan
LC210057_Japan
LC210058_Japan
LC210059_Japan
LC210060_Japan
LC210061_Japan
LC210062_Japan
LC210063_Japan
LC210064_Japan
LC210065_Japan
LC210066_Japan
LC210067_Japan
LC210068_Japan
LC210069_Japan
LC210070_Japan
LC210071_Japan
LC484859_Japan
LC484860_Japan
LC484861_Japan
LC785488_Japan
LC785492_Japan
LC785493_Japan
LC785495_Japan
LC785496_Japan
LC785497_Japan
LC785502_Japan
LC785503_Japan
LC785508_Japan
MK936902_Brazil_Sao_Paulo_Okinawa
MK936903_Brazil_Sao_Paulo_Okinawa
MK936904_Brazil_Sao_Paulo_Okinawa
MK936905_Brazil_Sao_Paulo_Okinawa
MK936906_Brazil_Sao_Paulo_Okinawa
MK936907_Brazil_Sao_Paulo_Okinawa
MK936908_Brazil_Sao_Paulo
MK936909_Brazil_Sao_Paulo_Okinawa
MK936910_Brazil_Sao_Paulo_Okinawa
MK936911_Brazil_Sao_Paulo_Okinawa
MK936912_Brazil_Sao_Paulo_Okinawa
MK936913_Brazil_Sao_Paulo_Okinawa
MK936914_Brazil_Sao_Paulo_Okinawa
MK936915_Brazil_Sao_Paulo_Okinawa
MK936916_Brazil_Sao_Paulo_Okinawa
MK936917_Brazil_Sao_Paulo_Okinawa
MK936918_Brazil_Sao_Paulo_Okinawa
MK936919_Brazil_Sao_Paulo_Okinawa
MK936920_Brazil_Sao_Paulo_Okinawa
MK936921_Brazil_Sao_Paulo_Okinawa
MK936922_Brazil_Sao_Paulo_Okinawa
MK936923_Brazil_Sao_Paulo_Okinawa
MK936924_Brazil_Sao_Paulo_Okinawa
MK936925_Brazil_Sao_Paulo_Okinawa
MK936926_Brazil_Sao_Paulo_Okinawa
MK936927_Brazil_Sao_Paulo_Okinawa
MK936928_Brazil_Sao_Paulo_Okinawa
MK936929_Brazil_Sao_Paulo_Okinawa
MK936930_Brazil_Sao_Paulo_Okinawa
MK936931_Brazil_Sao_Paulo_Okinawa
MK936932_Brazil_Sao_Paulo_Okinawa
MK936933_Brazil_Sao_Paulo
MK936934_Brazil_Sao_Paulo_Okinawa
MK936935_Brazil_Sao_Paulo_Okinawa
MK936936_Brazil_Sao_Paulo_Okinawa
MK936937_Brazil_Sao_Paulo_Okinawa
MK936938_Brazil_Sao_Paulo_Okinawa
MK936939_Brazil_Sao_Paulo_Okinawa
MK936940_Brazil_Sao_Paulo_Okinawa
MK936941_Brazil_Sao_Paulo_Okinawa
MK936942_Brazil_Sao_Paulo_Okinawa
MK936943_Brazil_Sao_Paulo_Okinawa
MK936944_Brazil_Sao_Paulo_Okinawa
MK936945_Brazil_Sao_Paulo_Okinawa
MK936946_Brazil_Sao_Paulo_Okinawa
MK936947_Brazil_Sao_Paulo_Okinawa
MK936948_Brazil_Sao_Paulo
MK936949_Brazil_Sao_Paulo_Okinawa
MK936950_Brazil_Sao_Paulo_Okinawa
MK936951_Brazil_Sao_Paulo_Okinawa
MK936952_Brazil_Sao_Paulo_Okinawa
MK936953_Brazil_Sao_Paulo_Okinawa
MK936954_Brazil_Sao_Paulo_Okinawa
MK936955_Brazil_Sao_Paulo_Okinawa
MK936956_Brazil_Sao_Paulo_Okinawa
MK936957_Brazil_Sao_Paulo_Okinawa
MK936958_Brazil_Sao_Paulo_Okinawa
MK936959_Brazil_Sao_Paulo_Okinawa
MK936960_Brazil_Sao_Paulo_Okinawa
MK936961_Brazil_Sao_Paulo_Okinawa
MK936962_Brazil_Sao_Paulo_Okinawa
MK936963_Brazil_Sao_Paulo_Okinawa
MK936964_Brazil_Sao_Paulo_Okinawa
MK936965_Brazil_Sao_Paulo_Okinawa
MK936966_Brazil_Sao_Paulo_Okinawa
MK936967_Brazil_Sao_Paulo_Okinawa
MK936968_Brazil_Sao_Paulo_Okinawa
MK936969_Brazil_Sao_Paulo_Okinawa
MK936970_Brazil_Sao_Paulo_Okinawa
MK936971_Brazil_Sao_Paulo_Okinawa
MK936972_Brazil_Sao_Paulo_Okinawa
MK936973_Brazil_Sao_Paulo_Okinawa
MK936974_Brazil_Sao_Paulo
MK936975_Brazil_Sao_Paulo_Okinawa
MK936976_Brazil_Sao_Paulo_Okinawa
MK936977_Brazil_Sao_Paulo_Okinawa
MK936978_Brazil_Sao_Paulo_Okinawa
MK936979_Brazil_Sao_Paulo_Okinawa
MK936980_Brazil_Sao_Paulo
MK936981_Brazil_Sao_Paulo
MK936982_Brazil_Sao_Paulo_Okinawa
MK936983_Brazil_Sao_Paulo_Okinawa
MK936984_Brazil_Sao_Paulo_Okinawa
MK936985_Brazil_Sao_Paulo_Okinawa
MK936986_Brazil_Sao_Paulo_Okinawa
MK936987_Brazil_Sao_Paulo_Okinawa
MK936988_Brazil_Sao_Paulo_Okinawa
MK936989_Brazil_Sao_Paulo_Okinawa
MK936990_Brazil_Sao_Paulo_Okinawa
MK936991_Brazil_Sao_Paulo_Okinawa
MK936992_Brazil_Sao_Paulo_Okinawa
MK936993_Brazil_Sao_Paulo_Okinawa
MK936994_Brazil_Sao_Paulo_Okinawa
OR078824_Peru
U50454_Japan
U50455_Japan
U50456_Japan
U50457_Japan
U50458_Japan
X88874_Taiwan
Y16483_Peru
