# Supplementary material for: HTLV-1 Japanese subgroup in Brazil: phylogenetic and migratory history
Source: Retrovirology. 2025 May 2;22:8. doi: 10.1186/s12977-025-00663-4 (PMC12049011; doi:10.1186/s12977-025-00663-4)
Supplement: Supplementary file 2 — Supplementary material 2. [file 12977_2025_663_MOESM2_ESM.xlsx]

## Sheet: Planilha1
Haplotype (n)	Sequences (GenBank Accession Nº)
h01 (n=2)	AB471998_Japan_Kakeromajima
	MK936952_Brazil_Sao_Paulo_Okinawa
h02 (n=2)	MK936946_Brazil_Sao_Paulo_Okinawa
	LC209958_Japan
h03 (n=2)	AB472003_Japan_Kakeromajima
	LC209988_Japan
h04 (n=113)	LC185240_Japan
	LC185242_Japan
	LC785492_Japan
	LC785496_Japan
	LC785497_Japan
	LC785502_japan
	LC785503_Japan
	LC785508_Japan
	X88874_Taiwan
	LC210071_Japan
	LC210066_Japan
	LC210065_Japan
	LC210063_Japan
	LC210062_Japan
	LC210061_Japan
	LC210059_Japan
	LC210058_Japan
	LC210057_Japan
	LC210056_Japan
	LC210055_Japan
	LC210054_Japan
	LC210053_Japan
	LC210047_Japan
	LC210046_Japan
	LC210043_Japan
	LC210042_Japan
	LC210041_Japan
	LC210038_Japan
	LC210034_Japan
	LC210033_Japan
	LC210032_Japan
	LC210031_Japan
	LC210029_Japan
	LC210027_Japan
	LC210026_Japan
	LC210025_Japan
	LC210023_Japan
	LC210022_Japan
	LC210019_Japan
	AB036353_Japan_Kyushu_Kagoshima
	AB030743_Japan_Kagoshima
	AB513134_Japan
	AF014663_Brazil
	AB472010_Japan_Kakeromajima
	AB472009_Japan_Kakeromajima
	AB472004_Japan_Kakeromajima
	AB472001_Japan_Kakeromajima
	AB472000_Japan_Kakeromajima
	AB471995_Japan_Kakeromajima
	LC484861_Japan
	LC484860_Japan
	MK936993_Brazil_Sao_Paulo_Okinawa
	MK936992_Brazil_Sao_Paulo_Okinawa
	MK936989_Brazil_Sao_Paulo_Okinawa
	MK936988_Brazil_Sao_Paulo_Okinawa
	MK936987_Brazil_Sao_Paulo_Okinawa
	MK936986_Brazil_Sao_Paulo_Okinawa
	MK936985_Brazil_Sao_Paulo_Okinawa
	MK936984_Brazil_Sao_Paulo_Okinawa
	MK936981_Brazil_Sao_Paulo
	MK936980_Brazil_Sao_Paulo
	MK936979_Brazil_Sao_Paulo_Okinawa
	MK936978_Brazil_Sao_Paulo_Okinawa
	MK936977_Brazil_Sao_Paulo_Okinawa
	MK936976_Brazil_Sao_Paulo_Okinawa
	MK936975_Brazil_Sao_Paulo_Okinawa
	MK936973_Brazil_Sao_Paulo_Okinawa
	MK936972_Brazil_Sao_Paulo_Okinawa
	MK936971_Brazil_Sao_Paulo_Okinawa
	MK936966_Brazil_Sao_Paulo_Okinawa
	MK936963_Brazil_Sao_Paulo_Okinawa
	MK936961_Brazil_Sao_Paulo_Okinawa
	MK936960_Brazil_Sao_Paulo_Okinawa
	MK936959_Brazil_Sao_Paulo_Okinawa
	MK936958_Brazil_Sao_Paulo_Okinawa
	MK936956_Brazil_Sao_Paulo_Okinawa
	MK936954_Brazil_Sao_Paulo_Okinawa
	MK936951_Brazil_Sao_Paulo_Okinawa
	MK936950_Brazil_Sao_Paulo_Okinawa
	MK936948_Brazil_Sao_Paulo
	MK936947_Brazil_Sao_Paulo_Okinawa
	MK936944_Brazil_Sao_Paulo_Okinawa
	MK936943_Brazil_Sao_Paulo_Okinawa
	KM023768_Brazil_Mato_Grosso_do_Sul
	KM023765_Brazil_Mato_Grosso_do_Sul_Okinawa
	KM023759_Brazil_Mato_Grosso_do_Sul_Okinawa
	LC210017_Japan
	LC210016_Japan
	LC210015_Japan
	LC210014_Japan
	LC210013_Japan
	LC210012_Japan
	LC210011_Japan
	LC210008_Japan
	LC210003_Japan
	LC210001_Japan
	LC210000_Japan
	LC209999_Japan
	LC209995_Japan
	LC209994_Japan
	LC209992_Japan
	LC209991_Japan
	LC209987_Japan
	LC209985_Japan
	LC209984_Japan
	LC209983_Japan
	LC209982_Japan
	LC209981_Japan
	LC209980_Japan
	LC209978_Japan
	LC209977_Japan
	LC209975_Japan
	LC209966_Japan
	LC209964_Japan
	LC209962_Japan
	LC209961_Japan
	LC209960_Japan
	LC192263_Japan
	LC192259_Japan
	LC192254_Japan
	AY499187_Brazil_Para
	AY499186_Brazil_Para
h05 (n=2)	LC209998_Japan
	LC209963_Japan
h06 (n=4)	LC210040_Japan
	LC209996_Japan
	LC209970_Japan
	LC209969_Japan
h07 (n=2)	LC210004_Japan
	LC209990_Japan
h08 (n=2)	MK936968_Brazil_Sao_Paulo_Okinawa
	MK936957_Brazil_Sao_Paulo_Okinawa
h09 (n=2)	AB036354_Japan_Kyushu_Kagoshima
	LC209971_Japan
h10 (n=2)	LC209986_Japan
	LC209976_Japan
h11 (n=3)	MK936967_Brazil_Sao_Paulo_Okinawa
	KM023754_Brazil_Mato_Grosso_do_Sul_Okinawa
	LC209974_Japan
h12 (n=3)	KM023769_Brazil_Mato_Grosso_do_Sul_Okinawa
	KM023758_Brazil_Mato_Grosso_do_Sul_Okinawa
	KM023757_Brazil_Mato_Grosso_do_Sul_Okinawa
h13 (n=2)	AB472007_Japan_Kakeromajima
	AB471996_Japan_Kakeromajima
h14 (n=7)	LC210036_Japan
	LC210028_Japan
	LC210024_Japan
	LC210018_Japan
	AF438765_Japan_Kyushu_Miyazaki
	MK936991_Brazil_Sao_Paulo_Okinawa
	J02029_HTLV_1aB_ATK
h15 (n=2)	LC210069_Japan
	LC209989_Japan
h16 (n=2)	KM023761_Brazil_Mato_Grosso_do_Sul_Okinawa
	KM023752_Brazil_Mato_Grosso_do_Sul_Okinawa
h17 (n=1)	LC209973_Japan
h18 (n=1)	LC210020_Japan
h19 (n=1)	KM023764_Brazil_Mato_Grosso_do_Sul_Okinawa
h20 (n=1)	LC209959_Japan
h21 (n=1)	MK936974_Brazil_Sao_Paulo
h22 (n=1)	MK936965_Brazil_Sao_Paulo_Okinawa
h23 (n=1)	MK936964_Brazil_Sao_Paulo_Okinawa
h24 (n=1)	LC210021_Japan
h25 (n=1)	LC210039_Japan
h26 (n=1)	LC192255_Japan
h27 (n=1)	MK936955_Brazil_Sao_Paulo_Okinawa
h28 (n=1)	MK936970_Brazil_Sao_Paulo_Okinawa
h29 (n=1)	MK936983_Brazil_Sao_Paulo_Okinawa
h30 (n=1)	LC210060_Japan
h31 (n=1)	LC192257_Japan
h32 (n=1)	C209968_Japan
h33 (n=1)	LC210007_Japan
h34 (n=1)	LC209993_Japan
h35 (n=1)	LC192264_Japan
h36 (n=1)	LC210005_Japan
h37 (n=1)	LC210070_Japan
h38 (n=1)	LC192261_Japan
h39 (n=1)	LC210006_Japan
h40 (n=1)	AB472006_Japan_Kakeromajima
h41 (n=1)	LC209997_Japan
h42 (n=1)	MK936990_Brazil_Sao_Paulo_Okinawa
h43 (n=1)	MK936945_Brazil_Sao_Paulo_Okinawa
h44 (n=1)	MK936994_Brazil_Sao_Paulo_Okinawa
h45 (n=1)	AB472002_Japan_Kakeromajima
h46 (n=1)	MK936962_Brazil_Sao_Paulo_Okinawa
h47 (n=1)	LC192260_Japan
h48 (n=1)	MK936949_Brazil_Sao_Paulo_Okinawa
h49 (n=1)	AF014661_Brazil
h50 (n=1)	LC209965_Japan
h51 (n=2)	OR078824_Peru
	LC484859_Japan
h52 (n=1)	AF007754_Argentina
h53 (n=1)	AB036352_Japan_Kyushu_Kagoshima
h54 (n=1)	LC210068_Japan
h55 (n=1)	MK936982_Brazil_Sao_Paulo_Okinawa
h56 (n=1)	AF014658_Brazil
h57 (n=1)	LC209972_Japan
h58 (n=1)	LC210009_Japan
h59 (n=1)	AF438766_Japan_Kyushu_Miyazaki
h60 (n=1)	MK936953_Brazil_Sao_Paulo_Okinawa
h61 (n=1)	MK936969_Brazil_Sao_Paulo_Okinawa
h62 (n=1)	LC210035_Japan
h63 (n=1)	AB471999_Japan_Kakeromajima
h64 (n=1)	AB471993_Japan_Kakeromajima
h65 (n=1)	LC210030_Japan
h66 (n=1)	LC210037_Japan
h67 (n=1)	LC210002_Japan
h68 (n=1)	LC209979_Japan
h69 (n=1)	LC785495_Japan
h70 (n=1)	LC785488_Japan
h71 (n=1)	LC785493_Japan
h72 (n=1)	LC192501_Japan
h73 (n=1)	Y16483_Peru
h74 (n=1)	DQ182413_Argentina
